# Supplementary material for: Phosphorylation-dependent regulation of ALDH1A1 by Aurora kinase A: insights on their synergistic relationship in pancreatic cancer
Source: BMC Biol. 2017 Feb 13;15:10. doi: 10.1186/s12915-016-0335-5 (PMC5307883; doi:10.1186/s12915-016-0335-5)
Supplement: Additional file 2: — Raw data for Fig. 1g, i, k, and m. (XLSX 34 kb) [file 12915_2016_335_MOESM2_ESM.xlsx]

## Sheet: Fig 1G
	Percentage of BxPC3 cells displaying cytosolic and perinuclear localization in response to AURKA shRNA
										Scrambled shRNA	AURKA shRNA
	1st exp			Scrambled shRNA	AURKA shRNA		Average		Cytosolic	97	65
	RAW DATA		cytosolic	97	65				Perinuclear	3	35
			perinuclear	3	35
									SEM	1.7	8.66
									SEM	1.7	8.66
	2nd exp			Scrambled shRNA	AURKA shRNA
	RAW DATA		cytosolic	100	80
			perinuclear	0	20
	3rd exp			Scrambled shRNA	AURKA shRNA
	RAW DATA		cytosolic	94	50
			perinuclear	6	50

## Sheet: Fig  1I
	Percentage of BxPC3 cells displaying cytosolic and perinuclear localization in response to MLN8237
										DMSO	MLN8237
	1st exp			DMSO	MLN8237		Average		Cytosolic	95	78
	RAW DATA		Cytosolic	97	73				Perinuclear	5	22
			Perinuclear	3	27
									SEM	3	5
									SEM	3	5
	2nd exp			DMSO	MLN8237
	RAW DATA		Cytosolic	89	75
			Perinuclear	11	25
	3rd exp			DMSO	MLN8237
	RAW DATA		Cytosolic	99	88
			Perinuclear	1	12

## Sheet: Fig 1K
	Percentage of Panc1 cells displaying cytosolic and perinuclear localization in response to AURKA shRNA
										Scrambled shRNA	AURKA shRNA
									Cytosolic	97	73
	1st exp			Scrambled shRNA	AURKA shRNA		Average		Perinuclear	3	27
	RAW DATA		Cytosolic	97	63
			Perinuclear	3	37				SEM	2	7
									SEM	2	7
	2nd exp			Scrambled shRNA	AURKA shRNA
	RAW DATA		Cytosolic	100	71
			Perinuclear	0	29
	3rd exp			Scrambled shRNA	AURKA shRNA
	RAW DATA		Cytosolic	94	86
			Perinuclear	6	14

## Sheet: Fig 1L
	Percentage of Panc1 cells displaying cytosolic and perinuclear localization in response to MLN8237
										DMSO	MLN8237
	1st exp			DMSO	MLN8237		Average		Cytosolic	98	84
	RAW DATA		Cytosolic	98	76				Perinuclear	2	16
			Perinuclear	2	24
									SEM	1.1	5
									SEM	1.1	5
	2nd exp			DMSO	MLN8237
	RAW DATA		Cytosolic	100	93
			Perinuclear	0	7
	3rd exp			DMSO	MLN8237
	RAW DATA		Cytosolic	96	84
			Perinuclear	4	16
