# Supplementary material for: Phosphorylation-dependent regulation of ALDH1A1 by Aurora kinase A: insights on their synergistic relationship in pancreatic cancer
Source: BMC Biol. 2017 Feb 13;15:10. doi: 10.1186/s12915-016-0335-5 (PMC5307883; doi:10.1186/s12915-016-0335-5)
Supplement: Additional file 3: — Raw data for Fig. 2g, j, l, and n. (XLSX 40 kb) [file 12915_2016_335_MOESM3_ESM.xlsx]

## Sheet: Fig 2G
	AURKA ablation using three different AURKA shRNAs depletes ALDH1A1 in BxPC3 cells.
	1st exp			AURKA			ALDH1A1
	RAW DATA			Raw data	Fold change		Raw data	Fold change
			Control	2300	1		1700	1		Average
			AURKA shRNA1	960	0.417391		1054	0.62
			AURKA shRNA2	660	0.286957		750	0.441176					AURKA		ALDH1A1
			AURKA shRNA3	460	0.2		600	0.352941					Average Fold change		Average Fold change
												Control	1		1
												AURKA shRNA1	0.45		0.6
												AURKA shRNA2	0.33		0.44
	2nd exp			AURKA			ALDH1A1					AURKA shRNA3	0.26		0.35
	RAW DATA			Raw data	Fold change		Raw data	Fold change
			Control	2000	1		1850	1
			AURKA shRNA1	880	0.44		1100	0.594595
			AURKA shRNA2	620	0.31		800	0.432432
			AURKA shRNA3	540	0.27		680	0.367568
												Control	AURKA shRNA1	AURKA shRNA2	AURKA shRNA3
				AURKA			ALDH1A1				AURKA	1	0.45	0.33	0.26
	3rd exp			Raw data	Fold change		Raw data	Fold change			ALDH1A1	1	0.6	0.44	0.35
	RAW DATA		Control	1950	1		2100	1
			AURKA shRNA1	1000	0.512821		1300	0.619048			SEM	0	0.09	0.05	0.07
			AURKA shRNA2	830	0.425641		900	0.428571			SEM	0	0.04	0.07	0.045
			AURKA shRNA3	650	0.333333		870	0.414286

## Sheet: Fig 2J
	AURKA overexpression increases ALDH1A1 levels in Panc1 cells.
	1st exp			AURKA			ALDH1A1
	RAW DATA			Raw data	Fold change		Raw data	Fold change
			(-) AURKA	23671.6	1.00002		12016.9	1.00007		Average
			(+) AURKA	35244.2	1.48892		23115.6	1.92373
													AURKA		ALDH1A1
													Average Fold change		Average Fold change
												(-) AURKA	1		1
												(+) AURKA	2.6		2.12
	2nd exp			AURKA			ALDH1A1
	RAW DATA			Raw data	Fold change		Raw data	Fold change
			(-) AURKA	23671.6	1.00002		13029	1
			(+) AURKA	35244.2	1.48892		27561	2.11536
														(-) AURKA	(+) AURKA
				AURKA			ALDH1A1						AURKA	1	2.6
	3rd exp			Raw data	Fold change		Raw data	Fold change					ALDH1A1	1	2.12
	RAW DATA		(-) AURKA	23671.6	1.00002		11316.8	1.00007
			(+) AURKA	35244.2	1.48892		25015.2	2.21061					SEM	0	0.12
													SEM	0	0.25

## Sheet: Fig2L
	AURKA ablation using three different AURKA shRNAs depletes ALDH1A1 in Panc1 cells
	1st exp			AURKA			ALDH1A1
	RAW DATA			Raw data	Fold change		Raw data	Fold change
			Control	11016.6	1.00006		10708.7	1.00007		Average
			AURKA shRNA1	3713.15	0.337069		7146.74	0.667421
			AURKA shRNA2	3123.12	0.283508		3968.11	0.370575					AURKA		ALDH1A1
			AURKA shRNA3	1708.11	0.155057		3543.97	0.330965					Average Fold change		Average Fold change
												Control	1		1
												AURKA shRNA1	0.35		0.57
												AURKA shRNA2	0.29		0.32
	2nd exp			AURKA			ALDH1A1					AURKA shRNA3	0.14		0.24
	RAW DATA			Raw data	Fold change		Raw data	Fold change
			Control	14325.1	1.00001		9073	0.84731
			AURKA shRNA1	4086.7	0.399326		6567	0.61328
			AURKA shRNA2	3323.19	0.324721		3168.11	0.295864
			AURKA shRNA3	1241.23	0.121285		1801.06	0.168198
												Control	AURKA shRNA1	AURKA shRNA2	AURKA shRNA3
				AURKA			ALDH1A1				AURKA	1	0.36	0.3	0.14
	3rd exp			Raw data	Fold change		Raw data	Fold change			ALDH1A1	1	0.57	0.32	0.24
	RAW DATA		Control	12367.2	1.00002		10357	1
			AURKA shRNA1	4013.15	0.364302		4146.74	0.40038			SEM	0	0.1	0.09	0.06
			AURKA shRNA2	2884.08	0.261809		3568.11	0.344512			SEM	0	0.08	0.05	0.03
			AURKA shRNA3	1645.09	0.149336		1943.97	0.187696

## Sheet: Fig 2N
	AURKA positively regulates ALDH1A1 using its kinase activity in Panc1 cells
	1st exp			AURKA			ALDH1A1
	RAW DATA			Raw data	Fold change		Raw data	Fold change
			Control	28310.7	1.00002		23077.6	1.00003		Average
			MLN8237	9973.89	0.35231		11804	0.511503
													AURKA		ALDH1A1
													Average Fold change		Average Fold change
												Control	1		1
												MLN8237	0.313		0.42
	2nd exp			AURKA			ALDH1A1
	RAW DATA			Raw data	Fold change		Raw data	Fold change
			Control	30010.1	1		20105.1	1.00001
			MLN8237	9912.89	0.33032		7803.02	0.388113
														Control	MLN8237
				AURKA			ALDH1A1						AURKA	1	0.3
	3rd exp			Raw data	Fold change		Raw data	Fold change					ALDH1A1	1	0.42
	RAW DATA		Control	18976.3	1.00002		21987.6	1.00003
			MLN8237	5073.89	0.267385		9003.52	0.409493					SEM	0	0.08
													SEM	0	0.09
