# Supplementary material for: Phosphorylation-dependent regulation of ALDH1A1 by Aurora kinase A: insights on their synergistic relationship in pancreatic cancer
Source: BMC Biol. 2017 Feb 13;15:10. doi: 10.1186/s12915-016-0335-5 (PMC5307883; doi:10.1186/s12915-016-0335-5)
Supplement: Additional file 4: — Raw data for Fig. 4c, e, and g. (XLSX 34 kb) [file 12915_2016_335_MOESM4_ESM.xlsx]

## Sheet: Fig 4C
	ALDH1A1 knock-down using two different ALDH1A1 shRNAs depletes AURKA in BxPC3 cells.
	1st exp			ALDH1A1			AURKA
	RAW DATA			Raw data	Fold change		Raw data	Fold change
			Scrambled shRNA	7766.99	1.00013		8647.84	1.0001		Average
			ALDH1A1 shRNA1	2610.46	0.336139		2841.11	0.328566
			ALDH1A1 shRNA2	2516.15	0.323996		2545.18	0.294343					ALDH1A1		AURKA
													Average Fold change		Average Fold change
												Scrambled shRNA	1		1
												ALDH1A1 shRNA1	0.34		0.31
												ALDH1A1 shRNA2	0.28		0.26
	2nd exp			ALDH1A1			AURKA
	RAW DATA			Raw data	Fold change		Raw data	Fold change
			Scrambled shRNA	8765.12	1.00001		9765.56	1.00006
			ALDH1A1 shRNA1	3124.7	0.356497		3054.76	0.312827
			ALDH1A1 shRNA2	2876.09	0.328133		2506.09	0.25664
												Scrambled shRNA	ALDH1A1 shRNA1	ALDH1A1 shRNA2
				ALDH1A1			AURKA				ALDH1A1	1	0.34	0.28
	3rd exp			Raw data	Fold change		Raw data	Fold change			AURKA	1	0.31	0.26
	RAW DATA		Scrambled shRNA	10918.2	1.00002		11347.1	1.00001
			ALDH1A1 shRNA1	3751.76	0.343631		3451.22	0.304153			SEM	0	0.09	0.05
			ALDH1A1 shRNA2	2234.76	0.204686		3021.65	0.266295			SEM	0	0.04	0.07

## Sheet: Fig 4E
	ALDH1A1 overexpression increases and AURKA levels in Panc1 cells
	1st exp			ALDH1A1			AURKA
	RAW DATA			Raw data	Fold change		Raw data	Fold change
			(-) ALDH1	12722.5	1.00004		8037.86	1.00011		Average
			(+) ALDH1	19454.4	1.52919		13685.2	1.70278
													ALDH1A1		AURKA
													Average Fold change		Average Fold change
												(-) ALDH1A1	1		1
												(+) ALDH1A1	1.55		1.7
	2nd exp			ALDH1A1			AURKA
	RAW DATA			Raw data	Fold change		Raw data	Fold change
			(-) ALDH1A1	14567.5	1.00004		7568.65	1.00009
			(+) ALDH1A1	22454.4	1.54146		12309.2	1.62648
														(-) ALDH1A1	(+) ALDH1A1
				ALDH1A1			AURKA						ALDH1A1	1	1.55
	3rd exp			Raw data	Fold change		Raw data	Fold change					AURKA	1	1.7
	RAW DATA		(-) ALDH1A1	16543.1	1.00001		10987	1
			(+) ALDH1A1	26954.4	1.62935		21812.2	1.98528					SEM	0	0.12
													SEM	0	0.25

## Sheet: Fig4G
	ALDH1A1 depletion decreases AURKA levels in Panc1 cells
	1st exp			ALDH1A1			AURKA
	RAW DATA			Raw data	Fold change		Raw data	Fold change
			Scrambled shRNA	6477.57	1.00009		8927.79	1.00009		Average
			ALDH1A1 shRNA1	1968.7	0.303952		5727.2	0.64156
			ALDH1A1 shRNA2	1401.46	0.216374		3088.99	0.346028					ALDH1A1		AURKA
													Average Fold change		Average Fold change
												Scrambled shRNA	1		1
												ALDH1A1 shRNA1	0.28		0.57
												ALDH1A1 shRNA2	0.22		0.32
	2nd exp			ALDH1A1			AURKA
	RAW DATA			Raw data	Fold change		Raw data	Fold change
			Scrambled shRNA	7865.32	1.00004		10987.3	1.00003
			ALDH1A1 shRNA1	2013.33	0.255986		5743.11	0.522719
			ALDH1A1 shRNA2	1675.12	0.212984		3125.11	0.284437
												Scrambled shRNa	ALDH1A1 shRNA 1	ALDH1A1 shRNA 2
				ALDH1A1			AURKA				ALDH1A1	1	0.28	0.22
	3rd exp			Raw data	Fold change		Raw data	Fold change			AURKA	1	0.57	0.32
	RAW DATA		Scrambled shRNA	8976.1	1.00001		12132	1
			ALDH1A1 shRNA1	3145.91	0.35048		6876.45	0.566803			SEM	0	0.1	0.045
			ALDH1A1 shRNA2	2013.11	0.224277		4190.33	0.345395			SEM	0	0.06	0.08
