# Supplementary material for: Phosphorylation-dependent regulation of ALDH1A1 by Aurora kinase A: insights on their synergistic relationship in pancreatic cancer
Source: BMC Biol. 2017 Feb 13;15:10. doi: 10.1186/s12915-016-0335-5 (PMC5307883; doi:10.1186/s12915-016-0335-5)
Supplement: Additional file 5: — Raw data for Fig. 6d, e, h, and k. (XLSX 42 kb) [file 12915_2016_335_MOESM5_ESM.xlsx]

## Sheet: Figure 6D
TETRAMER (RAW)				NORMALIZED TETRAMER				AVERAGE NORMALIZED TETRAMER
time (min)	Set 1	Set 2	Set 3	time(min)	Set 1	Set 2	Set 3	time(min)	Average (Sets 1-3)	Standard Deviation	Standard Error of Mean
0	46258.5	36777.9	22448.6		1	1	1	0	1	9.08309e-08	5.24412e-08
5	48117.7	42647.4	22862.6		1.04019	1.15959	1.01844	5	1.07274	0.0759976	0.0438772
10	44598.3	44855.2	21302		0.964109	1.21962	0.948922	10	1.04422	0.152095	0.0878123
15	32249.3	42158.6	20575		0.697154	1.14631	0.91654	15	0.92	0.224595	0.12967
20	31936.3	34536.8	20288.7		0.690386	0.939064	0.903784	20	0.844411	0.134551	0.0776831
30	16382	21865.4	17278.1		0.35414	0.594526	0.769675	30	0.57278	0.208619	0.120446
MONOMER (RAW)				NORMALIZED MONOMER				AVERAGE NORMALIZED MONOMER
	Set 1	Set 2	Set 3	time(min)	Set 1	Set 2	Set 3	time(min)	Average (Sets 1-3)	Standard Deviation	Standard Error of Mean
0	27200.7	6948.79	13773.3	0	1	1	1	0	1	1.0891e-07	6.2879e-08
5	43752.2	8998.04	9239.93	5	1.6085	1.29491	0.670861	5	1.19142	0.477308	0.275574
10	41692.3	8585.67	9676.08	10	1.53277	1.23556	0.702527	10	1.15695	0.420665	0.242871
15	57621	11093	15248.3	15	2.11837	1.59639	1.1071	15	1.60729	0.505723	0.291979
20	54269	16714.7	16256.6	20	1.99513	2.40541	1.1803	20	1.86028	0.623587	0.360028
30	70336.2	17076.1	25985.6	30	2.58583	2.45741	1.88667	30	2.30997	0.372167	0.214871
Activity		set 1	set 2
tetramer	0	1	1
	30	1.16579	0.97759
monomer	0	2.28302	1.64484
	30	14.7571	16.1156

## Sheet: Figure 6E
TETRAMER (RAW)				TETRAMER NORMALIZED AGAINST TETRAMER at TIME 0
time (min)	Set 1	Set 2	Set 3	time(min)	Set 1	Set 2	Set 3
0	21809	22665	22387	0	1	1	1
5	22860	29390	26428	5	1.04819	1.29671	1.18051
10	20421	30601	25913	10	0.936357	1.35014	1.1575
15	15680	31050	23415	15	0.718969	1.36995	1.04592			NORMALIZED MONOMER/NORMALIZED TETRAMER						AVERAGE	STANDARD DEVIATION	STANDRAD ERROR of the MEAN
20	16427	25043	21625	20	0.753221	1.10492	0.965962			0.839974	0.62687	0.728056				0.731633	0.106597	0.061544
30	10002	15223	12455	30	0.458618	0.671652	0.55635			1.24821	0.638448	0.914031				0.933562	0.305348	0.176293
										1.3941	0.654554	0.970092				1.00625	0.371099	0.214254
MONOMER (RAW)				MONOMER NORMALIZED AGAINST TETRAMER at TIME 0						2.41594	0.827568	1.36186				1.53512	0.808238	0.466637
0	18319	14208	16299	0	0.839974	0.62687	0.728056			2.13606	1.51148	1.59454				1.74736	0.339173	0.195822
5	28534	18764	24156	5	1.30836	0.827884	1.07902			5.95691	2.87893	4.15809				4.33131	1.54628	0.892746
10	28469	20030	25138	10	1.30538	0.883741	1.12288
15	37882	25696	31888	15	1.73699	1.13373	1.4244
20	35089	37852	34482	20	1.60892	1.67006	1.54027
30	59581	43826	51789	30	2.73195	1.93364	2.31335

## Sheet: Figure 6H
COOMASSIE (RAW)				COOMASSIE NORMALIZED AGAINST TETRAMER at TIME 0
TETRAMER				TETRAMER
0 min	29413	26862	31556	1	1	1
30 min	31129	30999	32028	1.05834	1.15401	1.01496
MONOMER									NORMALIZED ACTIVITY/COOMASSIE						AVERAGE	STANDARD DEVIATION	STANDARD ERROR OF THE MEAN
0 min	222	237	202	0.00754768	0.00882287	0.00640132			time (min)	TETRAMER				time (min)	TETRAMER
30 min	11493	11945	11262	0.390746	0.44468	0.356889			0	1	1	1		0	1	0	0
									30	1.05548	1.1659	0.978014		30	1.06646	0.0944208	0.0545139
									time (min)	MONOMER				time (min)	MONOMER
ACTIVITY (RAW)				ACTIVITY NORMALIZED AGAINST TETRAMER at TIME 0					0	2.01541	2.29854	1.67976		0	1.9979	0.30976	0.17884
TETRAMER				TETRAMER					30	16.755	14.7635	16.1221		30	15.8802	1.01757	0.587495
0 min	1512	1430	1767	1	1	1
30 min	1689	1924	1754	1.11706	1.34545	0.992643
MONOMER				MONOMER
0 min	23	29	19	0.0152116	0.0202797	0.0107527
30 min	9899	9388	10167	6.54696	6.56503	5.75382

## Sheet: Figure 6K
COOMASSIE				COOMASSIE NORMALIZED AGAINST TETRAMER at TIME 0
TETRAMER				TETRAMER
0	31462	31642	30815	0	1	1	1
15	31272	32683	27606	15	0.993961	1.0329	0.895862
30	23879	24222	23212	30	0.758979	0.765502	0.75327
MONOMER				MONOMER
0	204	218	191	0	0.00648401	0.00688958	0.00619828		NORMALIZED PHOS-TAG/COOMASSIE					AVERAGE	STANDARD DEVIATION	STANDARD ERROR of the MEAN
15	252	251	248	15	0.00800966	0.00793249	0.00804803		TETRAMER				TETRAMER
30	16293	17765	14033	30	0.517863	0.561437	0.455395			1	1	1		1	0	0
PHOS-TAG				PHOS-TAG NORMALIZED AGAINST TETRAMER at TIME 0						0.961191	0.947946	1.00481		0.971315	0.0297516	0.0171771
TETRAMER				TETRAMER						0.880309	0.789817	0.939051		0.869725	0.0751778	0.0434039
0	9302	9249	9486	0	1	1	1		MONOMER				MONOMER			0
15	8887	9056	8539	15	0.955386	0.979133	0.900169			22.1009	18.2669	27.4674		22.6118	4.62148	2.66821
30	6215	5592	6710	30	0.668136	0.604606	0.707358			38.2117	35.6697	46.6444		40.1753	5.74479	3.31676
MONOMER				MONOMER						6.0189	7.08683	4.42721		5.84431	1.33838	0.772712
0	1333	1164	1615	0	0.143303	0.125851	0.170251
15	2847	2617	3561	15	0.306063	0.28295	0.375395
30	28994	36800	19125	30	3.11696	3.97881	2.01613
