# Supplementary material for: Phosphorylation-dependent regulation of ALDH1A1 by Aurora kinase A: insights on their synergistic relationship in pancreatic cancer
Source: BMC Biol. 2017 Feb 13;15:10. doi: 10.1186/s12915-016-0335-5 (PMC5307883; doi:10.1186/s12915-016-0335-5)
Supplement: Additional file 6: — Raw data for Fig. 7c, f, g, i, n, p, and r. (XLSX 55 kb) [file 12915_2016_335_MOESM6_ESM.xlsx]

## Sheet: Fig 7C
	ALDH1A1 promotes cell proliferation in Panc1 cells
	1st exp		Sample		Time (h)
	RAW DATA			0	24	48	72
			Control	1	1.08	1.65	1.85		Average
			AURKA	1	1.28	2.57	3.12
			ALDH1A1	1	1.24	2.35	2.47			Sample		Time (h)
			3A ALDH1A1	1	0.89	1.24	1.49				0	24	48	72
										Control	1	1.1	1.74667	1.98667
										AURKA	1	1.40333	2.60667	3.13667
			Sample		Time (h)					ALDH1A1	1	1.24667	2.2	2.66667
	2nd exp			0	24	48	72			3A ALDH1A1	1	0.996667	1.22667	1.55667
	RAW DATA		Control	1	1.09	1.74	1.98
			AURKA	1	1.34	2.7	2.99
			ALDH1A1	1	1.22	2.2	2.55
			3A ALDH1A1	1	1	1.17	1.61
										Sample		Time (h)
											0	24	48	72
			Sample		Time (h)					AURKA	1	1.40333	2.60667	3.13667
	3rd exp			0	24	48	72			ALDH1A1	1	1.24667	2.2	2.66667
	RAW DATA		Control	1	1.13	1.85	2.13			Control	1	1.1	1.74667	1.98667
			AURKA	1	1.59	2.55	3.3			3A ALDH1A1	1	0.996667	1.22667	1.55667
			ALDH1A1	1	1.28	2.2	2.98
			3A ALDH1A1	1	1.1	1.27	1.57
										SEM	0.1	0.2	0.17	0.23
										SEM	0.3	0.2	0.18	0.21
										SEM	0.1	0.12	0.17	0.3
										SEM	0.1	0.19	0.13	0.1

## Sheet: Fig 7F
	AURKA depletion decreases cell proliferation in ALDH1A1-Panc1 cells, but not in phosphoresistant 3A-ALDH1A1 Panc1 cells
	1st exp		Sample		Fold change
	RAW DATA		Vector - AURKA shRNA		1.8
			Vector + AURKA shRNA		1.3		Average			Sample	Vector - AURKA shRNA	Vector + AURKA shRNA		ALDH1A1 - AURKA shRNA	ALDH1A1 + AURKA shRNA		3A-ALDH1A1 - AURKA shRNA	3A-ALDH1 + AURKA shRNA
										Fold change	2.01	1.34333		2.86667	1.58		1.46	1.5
			ALDH1A1 - AURKA shRNA		2.2
			ALDH1A1 + AURKA shRNA		1.59
			3A-ALDH1A1 - AURKA shRNA		1.45					SEM	0.21	0.15		0.27	0.28		0.23	0.18
			3A-ALDH1 + AURKA shRNA		1.6
	2nd exp		Sample		Fold change
	RAW DATA		Vector - AURKA shRNA		2
			Vector + AURKA shRNA		1.38
			ALDH1A1 - AURKA shRNA		3
			ALDH1A1 + AURKA shRNA		1.4
			3A-ALDH1A1 - AURKA shRNA		1.58
			3A-ALDH1 + AURKA shRNA		1.5
	3rd exp		Sample		Fold change
	RAW DATA		Vector - AURKA shRNA		2.23
			Vector + AURKA shRNA		1.35
			ALDH1A1 - AURKA shRNA		3.4
			ALDH1A1 + AURKA shRNA		1.75
			3A-ALDH1A1 - AURKA shRNA		1.35
			3A-ALDH1 + AURKA shRNA		1.4

## Sheet: Fig 7G
	AURKA overexpression increases cell proliferation in ALDH1-A1-Panc1 cells, but not in 3A-ALDH1A1 Panc cells
	1st exp		Sample		Fold change			Average
	RAW DATA		Vector - AURKA		1.8
			Vector + AURKA		3.5
									Sample	Vector - AURKA	Vector + AURKA		ALDH1A1 - AURKA	ALDH1A1 + AURKA		3A-ALDH1A1 - AURKA	3A-ALDH1A1 + AURKA
			ALDH1A1 - AURKA		2.45				Average Fold change	2.06667	3.33		2.69667	4.48		1.44667	1.5
			ALDH1A1 + AURKA		4.1
			3A-ALDH1A1 - AURKA		1.31
			3A-ALDH1A1 + AURKA		1.35				SEM	0.25	0.37		0.23	0.55		0.2	0.19
	2nd exp		Sample		Fold change
	RAW DATA		Vector - AURKA		2
			Vector + AURKA		2.59
			ALDH1A1 - AURKA		2.89
			ALDH1A1 + AURKA		5.89
			3A-ALDH1A1 - AURKA		1.49
			3A-ALDH1A1 + AURKA		1.55
	3rd exp		Sample		Fold change
	RAW DATA		Vector - AURKA		2.4
			Vector + AURKA		3.9
			ALDH1A1 - AURKA		2.75
			ALDH1A1 + AURKA		3.45
			3A-ALDH1A1 - AURKA		1.54
			3A-ALDH1A1 + AURKA		1.6

## Sheet: Fig 7I
	ALDH1A1 promotes colony formation in soft agar assay in Panc1 cells
	1st exp					Average
	RAW DATA		Sample	Colony number
			Vetor	30			Sample	Vetor	WT	3A
			WT-ALDH1A1	105			Colony number	45	125	22
			3A-ALDH1A1	20
							SEM	8	7	5
	2nd exp		Sample	Colony number
	RAW DATA		Vetor	40
			WT-ALDH1A1	128
			3A-ALDH1A1	18
	3rd exp		Sample	Colony number
	RAW DATA		Vetor	65
			WT-ALDH1A1	142
			3A-ALDH1A1	28

## Sheet: Fig 7N
	ALDH1A1 promotes cell motility in Panc1 cells
			Sample	Fold change		Average
	1st exp		Vetor	5.1				Sample	Vetor	WT	3A
	RAW DATA		WT-ALDH1A1	7.2				Fold change	5	8.18333	2.06333
			3A-ALDH1A1	1.2
								SEM	0.5	0.95	0.75
			Sample	Fold change
	2nd exp		Vetor	4.34
	RAW DATA		WT-ALDH1A1	7.85
			3A-ALDH1A1	1.99
			Sample	Fold change
	3rd exp		Vetor	5.85
	RAW DATA		WT-ALDH1A1	9.5
			3A-ALDH1A1	3

## Sheet: Fig 7P
	AURKA depletion inhibits cell motility in ALDH1A1-Panc1 cells, but not in phospho-resistant 3A-ALDH1A1 Panc1 cells
			Sample	Fold change		Average
	1st exp		ALDH1A1 - AURKA shRNA	5.1			Sample	ALDH1A1 - AURKA shRNA	ALDH1A1 + AURKA shRNA		3A-ALDH1A1 - AURKA shRNA	3A-ALDH1A1 + AURKA shRNA
	RAW DATA		ALDH1A1 + AURKA shRNA	1.67			Fold change	6.53	1.58667		1.04	1.50333
			3A-ALDH1A1 - AURKA shRNA	0.98
			3A-ALDH1A1 + AURKA shRNA	1
							SEM	0.84	0.45		0.25	0.75
			Sample	Fold change
	2nd exp		ALDH1A1 - AURKA shRNA	6.2
	RAW DATA		ALDH1A1 + AURKA shRNA	1.2
			3A-ALDH1A1 - AURKA shRNA	0.8
			3A-ALDH1A1 + AURKA shRNA	1.62
			Sample	Fold change
	3rd exp		ALDH1A1 - AURKA shRNA	8.29
	RAW DATA		ALDH1A1 + AURKA shRNA	1.89
			3A-ALDH1A1 - AURKA shRNA	1.34
			3A-ALDH1A1 + AURKA shRNA	1.89

## Sheet: Fig 7R
	AURKA depletion inhibits cell motility in ALDH1A1-Panc1 cells, but not in phospho-resistant 3A-ALDH1A1 Panc1 cells
			Sample	Fold change			Average
	1st exp		ALDH1A1 - AURKA	5.98
	RAW DATA		ALDH1 + AURKA	7.8			Sample	ALDH1A1 - AURKA	ALDH1 + AURKA		3A-ALDH1 - AURKA	3A-ALDH1 + AURKA
			3A-ALDH1 - AURKA	1.2			Fold change	6.07667	7.86667		1.4	1.67333
			3A-ALDH1 + AURKA	1.7
							SEM	0.4	0.5		0.45	0.25
			Sample	Fold change
	2nd exp		ALDH1A1 - AURKA	5.76
	RAW DATA		ALDH1 + AURKA	7.5
			3A-ALDH1 - AURKA	1
			3A-ALDH1 + AURKA	1.5
			Sample	Fold change
	3rd exp		ALDH1A1 - AURKA	6.49
	RAW DATA		ALDH1 + AURKA	8.3
			3A-ALDH1 - AURKA	2
			3A-ALDH1 + AURKA	1.82
